# Supplementary material for: Influence of Sex on Meat and Fat Quality from Heavy Alentejano Pigs Finished Outdoors on Commercial and High Fiber Diets
Source: Animals (Basel). 2023 Oct 4;13(19):3099. doi: 10.3390/ani13193099 (PMC10571643; doi:10.3390/ani13193099)
Supplement: Supplementary file 1 [file animals-13-03099-s001.zip]

Archive with 1 entries (1 files):
- animals-2584981-supplementary -new-10.2/Animals_ECO-PIG Alentejanos_PM_DSF_Table S1.pdf
